# Supplementary material for: Fragmented QRS in Lateral Leads on Electrocardiography Is Associated with Cardiac Dysfunction and Left Ventricular Dilation in Duchenne Muscular Dystrophy
Source: Biomedicines. 2025 Mar 27;13(4):804. doi: 10.3390/biomedicines13040804 (PMC12024901; doi:10.3390/biomedicines13040804)
Supplement: Supplementary file 1 [file biomedicines-13-00804-s001.zip]

Archive with 1 entries (1 files):
- biomedicines-3541248-supplementary.pdf
